# Supplementary material for: Intuitionistic fuzzy PAMSSEM method for MAGDM incorporating cumulative prospect theory and its application to the assessment on water resource carrying capacity
Source: PLoS One. 2026 Jul 10;21(7):e0352155. doi: 10.1371/journal.pone.0352155 (PMC13354012; doi:10.1371/journal.pone.0352155)
Supplement: S1 File — The data include all relevant experimental measurements, numerical values, and metadata necessary to reproduce the analyses, figures, and conclusions reported in the study. Detailed variable definitions and data structure are described within the file. (ZIP) [file pone.0352155.s001.zip › supporting information files/Model calculation results.xlsx]

## Sheet: 计算结果
1、Attribute（converted to positive）
membership degree	non-membership degree	Degree of hesitation
0.1	0.88	0.02
0.25	0.7	0.05
0.35	0.55	0.1
0.5	0.5	0
0.6	0.3	0.1
0.75	0.2	0.05
0.9	0.08	0.02
C1	C2	C3	C4			C1		C2		C3		C4
DM1						0.9	0.08	0.75	0.2	0.6	0.3	0.5	0.5
Membership degree						0.75	0.2	0.6	0.3	0.75	0.2	0.5	0.5
0.9	0.75	0.6	0.5			0.6	0.3	0.9	0.08	0.5	0.5	0.35	0.55
0.75	0.6	0.75	0.5			0.75	0.2	0.5	0.5	0.75	0.2	0.6	0.3
0.6	0.9	0.5	0.35
0.75	0.5	0.75	0.6
non-membership degree						0.75	0.2	0.6	0.3	0.75	0.2	0.35	0.55
0.08	0.2	0.3	0.5			0.9	0.08	0.5	0.5	0.6	0.3	0.5	0.5
0.2	0.3	0.2	0.5			0.6	0.3	0.35	0.55	0.75	0.2	0.25	0.7
0.3	0.08	0.5	0.55			0.75	0.2	0.6	0.3	0.9	0.08	0.5	0.5
0.2	0.5	0.2	0.3
DM2						0.6	0.3	0.75	0.2	0.75	0.2	0.5	0.5
0.75	0.6	0.75	0.35			0.9	0.08	0.6	0.3	0.35	0.55	0.6	0.3
0.9	0.5	0.6	0.5			0.75	0.2	0.35	0.55	0.6	0.3	0.5	0.5
0.6	0.35	0.75	0.25			0.75	0.2	0.5	0.5	0.6	0.3	0.35	0.55
0.75	0.6	0.9	0.5
						0.75	0.2	0.6	0.3	0.5	0.5	0.6	0.3
0.2	0.3	0.2	0.55			0.6	0.3	0.75	0.2	0.75	0.2	0.35	0.55
0.08	0.5	0.3	0.5			0.75	0.2	0.6	0.3	0.6	0.3	0.6	0.3
0.3	0.55	0.2	0.7			0.9	0.08	0.5	0.5	0.6	0.3	0.5	0.5
0.2	0.3	0.08	0.5
DM3
0.6	0.75	0.75	0.5
0.9	0.6	0.35	0.6
0.75	0.35	0.6	0.5
0.75	0.5	0.6	0.35
0.3	0.2	0.2	0.5
0.08	0.3	0.55	0.3
0.2	0.55	0.3	0.5
0.2	0.5	0.3	0.55
DM4
0.75	0.6	0.5	0.6
0.6	0.75	0.75	0.35
0.75	0.6	0.6	0.6
0.9	0.5	0.6	0.5
0.2	0.3	0.5	0.3
0.3	0.2	0.2	0.55
0.2	0.3	0.3	0.3
0.08	0.5	0.3	0.5
2、Expert weight
0.25
0.25
0.25
0.25
3、Comprehensive decision-making
Membership degree
A1	0.776393	0.683772	0.66563	0.495073
A2	0.822172	0.62394	0.642963	0.495073
A3	0.683772	0.639445	0.62394	0.441207
A4	0.801182	0.527129	0.748513	0.495073
non-membership degree
A1	0.176022	0.244949	0.278316	0.450667
A2	0.139985	0.308007	0.285027	0.450667
A3	0.244949	0.2919	0.308007	0.490217
A4	0.159054	0.440056	0.194801	0.450667
4、Scoring matrix(S)
A1	0.628939	0.470102	0.409025	0.0468155
A2	0.708002	0.337433	0.383711	0.0468155
A3	0.470102	0.371406	0.337433	-0.0523708
A4	0.667661	0.0899306	0.5851	0.0468155
5、Attribute weights
	0.072388	0.772207	0.147472	0.00793296
6、Relative weights
	0.157686	0.581041	0.21311	0.0481623
	0.157686	0.581041	0.21311	0.0481623
	0.14373	0.600907	0.220397	0.0349661
	0.1474	0.598618	0.208962	0.0450206
7、Threshold q,p,v
q	0.05	0.05	0.05	0.05
p	0.1	0.1	0.1	0.1
v	0.15	0.15	0.15	0.15
Local outranking index(delta)
AttributeC1	0	0.418737	1	1
	1	0	1	1
	0	0	0	0
	1	1	1	0
AttributeC2	0	1	1	1
	0	0	1	1
	0.02607	1	0	1
	0	0	0	0
AttributeC3	0	1	1	0
	1	0	1	0
	0.568164	1	0	0
	1	1	1	0
AttributeC4	0	1	1	1
	1	0	1	1
	0.0162745	0.0162745	0	0.0162745
	1	1	1	0
8、concordance index（C）	0	0.908343	1	0.78689
	0.418959	0	1	0.78689
	0.141456	0.821873	0	0.601476
	0.401382	0.401382	0.401382	0
Local discordance index(D)
AttributeC1	0	0	0	0
	0	0	0	0
	1	1	0	1
	0	0	0	0
AttributeC2	0	0	0	0
	0.653383	0	0	0
	0	0	0	0
	1	1	1	0
AttributeC3	0	0	0	1
	0	0	0	1
	0	0	0	1
	0	0	0	0
AttributeC4	0	0	0	0
	0	0	0	0
	0	0	0	0
	0	0	0	0
9、outranking degree（phi）
	0	0.908343	1	0
	0.302097	0	1	0
	0	0	0	0
	0	0	0	0
10、leaving and entering flows
phil	1.90834	1.3021	0	0
phie	0.302097	0.908343	2	0
11、net flows	1.60625	0.393754	-2	0	A1>A2>A4>A3
Psi(IF-CPT-PAMSSEM)
IF-PAMSSEM	1.79367	0.20633	-2	0	A1>A2>A4>A3
IF-MABAC(TD)	0.353312	0.0928172	0.0539459	-0.302271	A1>A2>A3>A4
IF-CPT-MABAC(TD)	0.237589	0.162728	-0.293632	0.117665	A1>A2>A4>A3
IF-EDAS(AS)
IF-VIKOR(Q)	0	0.322022	0.299968	1	A1>A3>A2>A4
IF-CPT-VIKOR(Q)	0	0.138788	0.827695	0.612876	A1>A2>A4>A3	（v=0.5）
IF-TODIM(psi)	1	0.972618	0	0.957601	A1>A2>A4>A3
IF-CPT-TODIM(psi)	1	0.896292	0	0.820291	A1>A2>A4>A3	(lam=2.25)
