# Supplementary material for: Intuitionistic fuzzy PAMSSEM method for MAGDM incorporating cumulative prospect theory and its application to the assessment on water resource carrying capacity
Source: PLoS One. 2026 Jul 10;21(7):e0352155. doi: 10.1371/journal.pone.0352155 (PMC13354012; doi:10.1371/journal.pone.0352155)
Supplement: S1 File — The data include all relevant experimental measurements, numerical values, and metadata necessary to reproduce the analyses, figures, and conclusions reported in the study. Detailed variable definitions and data structure are described within the file. (ZIP) [file pone.0352155.s001.zip › supporting information files/Sensitivity analysis of parameter p (fig5).xlsx]

## Sheet: 灵敏度分析p
parameter p
Reference value
q	0.05	0.05	0.05	0.05
p	0.1	0.1	0.1	0.1
v	0.15	0.15	0.15	0.15
phil	1.90834	1.3021	0	0
phie	0.302097	0.908343	2	0
Psi(IF-CPT-PAMSSEM)	1.60625	0.393754	-2	0	A1>A2>A4>A3
1
q	0.05	0.05	0.05	0.05
p	0.05	0.05	0.05	0.05	0.05
v	0.15	0.15	0.15	0.15
phil	1.82164	1.18226	0	0
phie	0.182257	0.821636	2	0
Psi(IF-CPT-PAMSSEM)	1.63938	0.360621	-2	0	A1>A2>A4>A3
2
q	0.05	0.05	0.05	0.05
p	0.06	0.06	0.06	0.06	0.06
v	0.15	0.15	0.15	0.15
phil	1.83431	1.19842	0	0
phie	0.198416	0.834309	2	0
Psi(IF-CPT-PAMSSEM)	1.63589	0.364107	-2	0	A1>A2>A4>A3
3
q	0.05	0.05	0.05	0.05
p	0.07	0.07	0.07	0.07	0.07
v	0.15	0.15	0.15	0.15
phil	1.84109	1.21756	0	0
phie	0.217558	0.841089	2	0
Psi(IF-CPT-PAMSSEM)	1.62353	0.376469	-2	0	A1>A2>A4>A3
4
q	0.05	0.05	0.05	0.05
p	0.08	0.08	0.08	0.08	0.08
v	0.15	0.15	0.15	0.15
phil	1.84724	1.2405	0	0
phie	0.240497	0.847238	2	0
Psi(IF-CPT-PAMSSEM)	1.60674	0.393259	-2	0	A1>A2>A4>A3
5
q	0.05	0.05	0.05	0.05
p	0.09	0.09	0.09	0.09	0.09
v	0.15	0.15	0.15	0.15
phil	1.88543	1.26828	0	0
phie	0.268278	0.885428	2	0
Psi(IF-CPT-PAMSSEM)	1.61715	0.382849	-2	0	A1>A2>A4>A3
6
q	0.05	0.05	0.05	0.05
p	0.1	0.1	0.1	0.1	0.1
v	0.15	0.15	0.15	0.15
phil	1.90834	1.3021	0	0
phie	0.302097	0.908343	2	0
Psi(IF-CPT-PAMSSEM)	1.60625	0.393754	-2	0	A1>A2>A4>A3
7
q	0.05	0.05	0.05	0.05
p	0.11	0.11	0.11	0.11	0.11
v	0.15	0.15	0.15	0.15
phil	1.92362	1.3427	0	0
phie	0.342699	0.923619	2	0
Psi(IF-CPT-PAMSSEM)	1.58092	0.41908	-2	0	A1>A2>A4>A3
8
q	0.05	0.05	0.05	0.05
p	0.12	0.12	0.12	0.12	0.12
v	0.15	0.15	0.15	0.15
phil	1.93453	1.38741	0	0
phie	0.387406	0.934531	2	0
Psi(IF-CPT-PAMSSEM)	1.54713	0.452875	-2	0	A1>A2>A4>A3
9
q	0.05	0.05	0.05	0.05
p	0.13	0.13	0.13	0.13	0.13
v	0.15	0.15	0.15	0.15
phil	1.94271	1.41796	0	0
phie	0.417963	0.942714	2	0
Psi(IF-CPT-PAMSSEM)	1.52475	0.475249	-2	0	A1>A2>A4>A3
10
q	0.05	0.05	0.05	0.05
p	0.14	0.14	0.14	0.14	0.14
v	0.15	0.15	0.15	0.15
phil	1.94908	1.46629	0	0
phie	0.466287	0.949079	2	0
Psi(IF-CPT-PAMSSEM)	1.48279	0.517208	-2	0	A1>A2>A4>A3
11
q	0.05	0.05	0.05	0.05
p	0.15	0.15	0.15	0.15	0.15
v	0.15	0.15	0.15	0.15
phil	1.95417	1.51966	0	0
phie	0.519659	0.954171	2	0
Psi(IF-CPT-PAMSSEM)	1.43451	0.565487	-2	0	A1>A2>A4>A3
	Φ(A1)	Φ(A2)	Φ(A3)	Φ(A4)
0.06	1.636	0.364	-2	0
0.07	1.624	0.377	-2	0
0.08	1.617	0.393	-2	0
0.09	1.607	0.383	-2	0
0.1	1.606	0.394	-2	0
0.11	1.581	0.419	-2	0
0.12	1.547	0.453	-2	0
0.13	1.525	0.475	-2	0
0.14	1.483	0.517	-2	0
0.15	1.435	0.566	-2	0
