# Supplementary material for: Intuitionistic fuzzy PAMSSEM method for MAGDM incorporating cumulative prospect theory and its application to the assessment on water resource carrying capacity
Source: PLoS One. 2026 Jul 10;21(7):e0352155. doi: 10.1371/journal.pone.0352155 (PMC13354012; doi:10.1371/journal.pone.0352155)
Supplement: S1 File — The data include all relevant experimental measurements, numerical values, and metadata necessary to reproduce the analyses, figures, and conclusions reported in the study. Detailed variable definitions and data structure are described within the file. (ZIP) [file pone.0352155.s001.zip › supporting information files/Sensitivity analysis of parameter v (fig6).xls]

## Sheet: 灵敏度分析v
Parameter v
Reference value
q	0.05	0.05	0.05	0.05
p	0.1	0.1	0.1	0.1
v	0.15	0.15	0.15	0.15
phil	1.90834	1.3021	0	0
phie	0.302097	0.908343	2	0
Psi(IF-CPT-PAMSSEM)	1.60625	0.393754	-2	0	A1>A2>A4>A3
1
q	0.05	0.05	0.05	0.05
p	0.1	0.1	0.1	0.1
v	0.1	0.1	0.1	0.1	0.1
phil	1.90834	1	0	0
phie	0	0.908343	2	0
Psi(IF-CPT-PAMSSEM)	1.90834	0.0916572	-2	0	A1>A2>A4>A3
2
q	0.05	0.05	0.05	0.05
p	0.1	0.1	0.1	0.1
v	0.11	0.11	0.11	0.11	0.11
phil	1.90834	1	0	0
phie	0	0.908343	2	0
Psi(IF-CPT-PAMSSEM)	1.90834	0.0916572	-2	0	A1>A2>A4>A3
3
q	0.05	0.05	0.05	0.05
p	0.1	0.1	0.1	0.1
v	0.12	0.12	0.12	0.12	0.12
phil	1.90834	1	0	0
phie	0	0.908343	2	0
Psi(IF-CPT-PAMSSEM)	1.90834	0.0916572	-2	0	A1>A2>A4>A3
4
q	0.05	0.05	0.05	0.05
p	0.1	0.1	0.1	0.1
v	0.13	0.13	0.13	0.13	0.13
phil	1.90834	1	0	0
phie	0	0.908343	2	0
Psi(IF-CPT-PAMSSEM)	1.90834	0.0916572	-2	0	A1>A2>A4>A3
5
q	0.05	0.05	0.05	0.05
p	0.1	0.1	0.1	0.1
v	0.14	0.14	0.14	0.14	0.14
phil	1.90834	1.19071	0	0
phie	0.190712	0.908343	2	0
Psi(IF-CPT-PAMSSEM)	1.71763	0.28237	-2	0	A1>A2>A4>A3
6
q	0.05	0.05	0.05	0.05
p	0.1	0.1	0.1	0.1
v	0.15	0.15	0.15	0.15	0.15
phil	1.90834	1.3021	0	0
phie	0.302097	0.908343	2	0
Psi(IF-CPT-PAMSSEM)	1.60625	0.393754	-2	0	A1>A2>A4>A3
7
q	0.05	0.05	0.05	0.05
p	0.1	0.1	0.1	0.1
v	0.16	0.16	0.16	0.16	0.16
phil	1.90834	1.35133	0.00806645	0
phie	0.359397	0.908343	2	0
Psi(IF-CPT-PAMSSEM)	1.54895	0.442988	-1.99193	0	A1>A2>A4>A3
8
q	0.05	0.05	0.05	0.05
p	0.1	0.1	0.1	0.1
v	0.17	0.17	0.17	0.17	0.17
phil	1.90834	1.37637	0.0574557	0
phie	0.433827	0.908343	2	0
Psi(IF-CPT-PAMSSEM)	1.47452	0.468028	-1.94254	0	A1>A2>A4>A3
9
q	0.05	0.05	0.05	0.05
p	0.1	0.1	0.1	0.1
v	0.18	0.18	0.18	0.18	0.18
phil	2.01856	1.39043	0.0851824	0
phie	0.475611	0.908343	2	0.110216
Psi(IF-CPT-PAMSSEM)	1.54295	0.482086	-1.91482	-0.110216	A1>A2>A4>A3
10
q	0.05	0.05	0.05	0.05
p	0.1	0.1	0.1	0.1
v	0.19	0.19	0.19	0.19	0.19
phil	2.21998	1.39892	0.101933	0
phie	0.500854	0.908343	2	0.31164
Psi(IF-CPT-PAMSSEM)	1.71913	0.490578	-1.89807	-0.31164	A1>A2>A4>A3
11
q	0.05	0.05	0.05	0.05
p	0.1	0.1	0.1	0.1
v	0.2	0.2	0.2	0.2	0.2
phil	2.34878	1.40435	0.112644	0
phie	0.516995	0.908343	2	0.440433
Psi(IF-CPT-PAMSSEM)	1.83178	0.496009	-1.88736	-0.440433	A1>A2>A4>A3
12
q	0.05	0.05	0.05	0.05
p	0.1	0.1	0.1	0.1
v	0.21	0.21	0.21	0.21	0.21
phil	2.43493	1.57869	0.119809	0
phie	0.527793	0.908343	2	0.697294
Psi(IF-CPT-PAMSSEM)	1.90714	0.670343	-1.88019	-0.697294	A1>A2>A4>A3
13
q	0.05	0.05	0.05	0.05
p	0.1	0.1	0.1	0.1
v	0.22	0.22	0.22	0.22	0.22
phil	2.49474	1.72277	0.124782	0
phie	0.535288	0.908343	2	0.898662
Psi(IF-CPT-PAMSSEM)	1.95945	0.814431	-1.87522	-0.898662	A1>A2>A4>A3
14
q	0.05	0.05	0.05	0.05
p	0.1	0.1	0.1	0.1
v	0.23	0.23	0.23	0.23	0.23
phil	2.53754	1.8259	0.128342	0
phie	0.540652	0.908343	2	1.04278
Psi(IF-CPT-PAMSSEM)	1.99688	0.917554	-1.87166	-1.04278	A1>A2>A4>A3
15
q	0.05	0.05	0.05	0.05
p	0.1	0.1	0.1	0.1
v	0.24	0.24	0.24	0.24	0.24
phil	2.56897	1.90164	0.167384	0
phie	0.544592	0.944771	2	1.14863
Psi(IF-CPT-PAMSSEM)	2.02438	0.956867	-1.83262	-1.14863	A1>A2>A4>A3
16
q	0.05	0.05	0.05	0.05
p	0.1	0.1	0.1	0.1
v	0.25	0.25	0.25	0.25	0.25
phil	2.59258	1.95851	0.336222	0.0197188
phie	0.54755	1.11134	2	1.24814
Psi(IF-CPT-PAMSSEM)	2.04503	0.847176	-1.66378	-1.22843	A1>A2>A4>A3
17
q	0.05	0.05	0.05	0.05
p	0.1	0.1	0.1	0.1
v	0.26	0.26	0.26	0.26	0.26
phil	2.61065	2.00205	0.529585	0.0869013
phie	0.549815	1.29093	2	1.38844
Psi(IF-CPT-PAMSSEM)	2.06083	0.711121	-1.47042	-1.30154	A1>A2>A4>A3
18
q	0.05	0.05	0.05	0.05
p	0.1	0.1	0.1	0.1
v	0.27	0.27	0.27	0.27	0.27
phil	2.62471	2.03594	0.686874	0.139197
phie	0.551578	1.43073	2	1.50442
Psi(IF-CPT-PAMSSEM)	2.07314	0.605214	-1.31313	-1.36522	A1>A2>A4>A3
19
q	0.05	0.05	0.05	0.05
p	0.1	0.1	0.1	0.1
v	0.28	0.28	0.28	0.28	0.28
phil	2.63583	2.06272	0.815327	0.180512
phie	0.55297	1.54117	2	1.60024
Psi(IF-CPT-PAMSSEM)	2.08286	0.521545	-1.18467	-1.41973	A1>A2>A3>A4
20
q	0.05	0.05	0.05	0.05
p	0.1	0.1	0.1	0.1
v	0.29	0.29	0.29	0.29	0.29
phil	2.64472	2.08415	0.920815	0.265224
phie	0.554085	1.62958	2.05164	1.67961
Psi(IF-CPT-PAMSSEM)	2.09064	0.454572	-1.13083	-1.41438	A1>A2>A3>A4
21
q	0.05	0.05	0.05	0.05
p	0.1	0.1	0.1	0.1
v	0.3	0.3	0.3	0.3	0.3
phil	2.65193	2.1015	1.00799	0.341891
phie	0.554988	1.70118	2.10152	1.74562
Psi(IF-CPT-PAMSSEM)	2.09694	0.400328	-1.09353	-1.40373	A1>A2>A3>A4
22
q	0.05	0.05	0.05	0.05
p	0.1	0.1	0.1	0.1
v	0.31	0.31	0.31	0.31	0.31
phil	2.65782	2.11571	1.0805	0.404644
phie	0.555727	1.75978	2.14235	1.80082
Psi(IF-CPT-PAMSSEM)	2.1021	0.355929	-1.06185	-1.39617	A1>A2>A3>A4
23
q	0.05	0.05	0.05	0.05
p	0.1	0.1	0.1	0.1
v	0.4	0.4	0.4	0.4	0.4
phil	2.6824	2.17493	1.39396	0.740653
phie	0.633251	2.00407	2.31254	2.0421
Psi(IF-CPT-PAMSSEM)	2.04915	0.170866	-0.918571	-1.30144	A1>A2>A3>A4
23
q	0.05	0.05	0.05	0.05
p	0.1	0.1	0.1	0.1
v	0.5	0.5	0.5	0.5	0.5
phil	2.68982	2.19281	1.49213	1.00861
phie	0.823192	2.0778	2.3639	2.11848
Psi(IF-CPT-PAMSSEM)	1.86663	0.11501	-0.87177	-1.10987	A1>A2>A3>A4
	Φ(A1)	Φ(A2)	Φ(A3)	Φ(A4)
0.11	1.908	0.092	-2	0
0.12	1.908	0.092	-2	0
0.13	1.908	0.092	-2	0
0.14	1.718	0.282	-2	0
0.15	1.606	0.394	-2	0
0.16	1.549	0.443	-1.992	0
0.17	1.475	0.468	-1.943	0
0.18	1.543	0.482	-1.915	-0.11
0.19	1.719	0.491	-1.898	-0.312
0.2	1.832	0.496	-1.887	-0.44
0.28	2.083	0.522	-1.185	-1.42
0.3	2.097	0.4	-1.094	-1.404
0.4	2.049	0.171	-0.919	-1.301
0.5	1.867	0.115	-0.872	-1.11
